# Supplementary material for: Phytochemical and Preliminary Biological Evaluation of Acanthus balcanicus Aqueous Extract in Streptozotocin-Induced Diabetes
Source: Pharmaceuticals (Basel). 2026 Jul 15;19(7):1088. doi: 10.3390/ph19071088 (PMC13414777; doi:10.3390/ph19071088)
Supplement: Supplementary file 1 [file pharmaceuticals-19-01088-s001.zip]

Archive with 2 entries (1 files):
- pharmaceuticals-4401086-supplementary/
- pharmaceuticals-4401086-supplementary/pharmaceuticals-4401086-supplementary.pdf
